# Supplementary material for: Felodipine induces autophagy in mouse brains with pharmacokinetics amenable to repurposing
Source: Nat Commun. 2019 Apr 18;10:1817. doi: 10.1038/s41467-019-09494-2 (PMC6472390; doi:10.1038/s41467-019-09494-2)
Supplement: Supplementary file 4 — Source Data [file 41467_2019_9494_MOESM4_ESM.xlsx]

## Sheet:  Fig1a
Figure 1a																								Figure 1A		Autophagosome (AP), autolysosome (AL) and total vesicle data in mRFP-GFP-LC3 primary neurons											AL (red only)/neuron
Autophagosome (AP), autolysosome (AL) and total vesicle data in mRFP-GFP-LC3 primary neurons																								Raw Data													AP (yellow)/neuron
Analysis																									Ca++ channel blockers (live cell imaging)															Ca++ channel blockers (live cell imaging)
																									Culture 190413															Culture 070513
	Averages							Averages						Averages						Averages
Exp:1	culture 21 (19042013)						Exp:2	cultrure 22 (07052013)					Exp:3	culture 23 (28052013)					Exp:4	Culture (180213)						Nimodipine		Isradipine		Felodipine		Diltiazem		Verapamil		Control					Nimodipine		Isradipine		Felodipine		Diltiazem		Verapamil
																									no. of neurons	AL	AP	AL	AP	AL	AP	AL	AP	AL	AP	AL	AP			no. of neurons	AL	AP	AL	AP	AL	AP	AL	AP	AL
		red only	yellow						red only	yellow					red only	yellow					red only	yellow			1	12	2	4	1	1	1	6	6	15	1	2	11			1	19	1	3	2	21	1	21	8	23
		AL	AP						AL	AP					AL	AP					AL	AP			2	3	0	1	15	1	1	15	2	6	2	1	4			2	17	6	12	9	18	1	14	0	6
	Control	3.125	5.275					Control	5.53333	6.53333				Control	7.02222	5.64444				Control	7.06667	5.26667			3	2	0	6	4	11	2	8	1	14	1	3	5			3	3	2	10	1	7	1	21	17	12
	Nimodipine	5.68293	1.34146					Nimodipine	10.7143	4.39286				Nimodipine	9.47917	3.83333				Nimodipine	11.75	3.5			4	7	0	20	2	6	6	25	1	3	3	1	9			4	11	4	26	1	3	1	14	2	23
	Isradipine	6.35714	1.88095					Isradipine	12.3778	4.15556				Isradipine	7.26316	4.85965				Isradipine	13.3333	6.55556			5	4	3	9	1	10	1	25	1	4	1	0	2			5	5	3	25	0	32	5	10	0	7
	Felodipine	6.98039	1.88235					Felodipine	14.9605	3.43421				Felodipine	9.86538	6.36538				Felodipine	18.0909	8.90909			6	3	3	3	1	16	1	27	8	0	8	0	3			6	4	2	0	11	14	1	9	0	14
	Diltiazem	6.58824	2.6747					Diltiazem	12.5294	2.54902				Diltiazem	9.25581	4.34884				Diltiazem	10.1429	3.57143			7	5	2	3	1	15	1	14	3	9	0	12	4			7	6	7	0	13	20	1	8	5	20
	Verapamil	7.18367	2.23529					Verapamil	12.0417	4.02083				Verapamil	7.09524	5.2619				Verapamil	16.9231	3.84615			8	8	0	3	2	8	6	8	2	8	0	0	9			8	10	3	2	15	3	2	14	2	0
																									9	12	0	6	0	12	0	6	1	4	5	0	14			9	0	3	14	2	11	0	15	3	9
									normalised to mean of all controls taken as 5.68							Total vesicles									10	6	0	4	0	20	0	8	4	3	1	7	1			10	5	5	19	0	20	16	3	0	23
		exp 1	exp2	exp3	exp4	mean		1	2	3	4	average	sem	ttest (two-tailed)		exp 1	exp2	exp3	exp4	average	sem	ttest (two-tailed)			11	7	0	5	0	8	0	11	0	2	1	4	4			11	9	8	23	0	17	6	4	1	7
AL	Control	3.125	5.53333	7.02222	7.06667	5.68681	Control	5.68681	5.68681	5.68681	5.68681	5.68681	0			15.2861	12.4013	10.2578	9.92509	11.9676	1.23477				12	11	1	3	1	3	3	3	0	7	0	3	0			12	12	7	13	6	19	2	4	5	18
	Nimodipine	5.68293	10.7143	9.47917	11.75		Nimodipine	10.3417	11.0115	7.67651	9.45566	9.62132	0.722328	0.00159187		12.7828	15.5262	10.7809	12.2722	12.8405	0.990837	0.601292			13	5	1	6	0	12	0	1	2	6	2	13	2			13	0	5	9	5	9	0	6	2	0
	Isradipine	6.35714	12.3778	8.53191	13.3333		Isradipine	11.5686	12.7211	6.9094	10.7298	10.4822	1.25894	0.00887289		14.9915	16.9919	11.3032	16.0053	14.823	1.2423	0.154185			14	7	2	7	1	4	3	0	8	7	0	5	4			14	3	23	11	1	15	9	16	1	8
	Felodipine	6.98039	14.9605	10.2041	18.0909		Felodipine	12.7028	15.3755	8.26357	14.5584	12.7251	1.5888	0.00442345		16.1282	18.9049	13.6679	21.7279	17.6072	1.74091	0.0384206			15	6	0	6	1	5	1	7	3	5	1	14	0			15	14	2	12	5	9	2	10	1	14
	Diltiazem	6.58824	12.5294	9.25581	10.1429		Diltiazem	11.9891	12.8769	7.49563	8.16233	10.131	1.34826	0.0164847		16.8565	15.4966	11.0175	11.0364	13.6017	1.51227	0.434648			16	4	2	4	4	7	2	6	0	2	0	6	0			16	5	0	27	2	15	1	11	2	16
	Verapamil	7.18367	12.0417	7.81081	16.9231		Verapamil	13.0727	12.3757	6.32543	13.6186	11.3481	1.69343	0.0155521		17.1404	16.508	10.6372	16.7138	15.2499	1.54317	0.147831			17	4	1	13	1	4	0	2	5	11	2	0	15			17	7	2	15	3	10	5	21	1	18
																									18	3	6	4	4	9	4	0	7	11	1	11	1			18	6	3	10	8	17	2	17	3	13
AP	Control	5.275	6.53333	5.64444	5.26667		Control	9.59933	6.71454	4.57104	4.23828	6.2808	1.23477												19	9	7	5	2	6	2	1	11	6	0	6	1			19	9	8	9	2	12	6	11	1	8
	Nimodipine	1.34146	4.39286	3.83333	3.5		Nimodipine	2.44117	4.5147	3.10435	2.81658	3.2192	0.452672	0.0588032											20	3	1	3	1	3	0	0	3	6	0	4	2			20	11	2	21	2	24	2	26	0	0
	Isradipine	1.88095	4.15556	5.42553	6.55556		Isradipine	3.42292	4.27081	4.39376	5.2755	4.34075	0.37902	0.183776											21	7	0	6	1	2	0	0	8	3	4	1	2			21	22	2	10	3	7	2	15	2	14
	Felodipine	1.88235	3.43421	6.67347	8.90909		Felodipine	3.42546	3.52946	5.40438	7.16947	4.88219	0.887706	0.393212											22	3	0	10	2	13	1	2	0	7	0	3	6			22	5	0	2	5	20	0	10	2	0
	Diltiazem	2.6747	2.54902	4.34884	3.57143		Diltiazem	4.86736	2.61972	3.52182	2.87406	3.47074	0.502777	0.079621											23	3	0	2	6	3	0	5	4	5	0	4	0			23	13	2	28	5	6	1	10	5	12
	Verapamil	2.23529	4.02083	5.32432	3.84615		Verapamil	4.06774	4.13235	4.3118	3.09514	3.90176	0.273783	0.109001											24	0	5	7	0	4	0	3	0	5	3	3	1			24	13	0	23	3	6	2	19	2	19
																									25	6	2	1	7	9	0	3	6	10	5	1	9			25	22	0	15	1	15	0	4	1	12
																									26	7	1	8	1	4	4	4	8	11	0	0	10			26	8	0	13	1	11	6	18	3	12
																									27	13	1	3	1	5	5	1	1	3	6	3	6			27	4	4	21	2	11	13	36	7	12
																									28	3	0	7	1	4	0	2	2	9	6	5	19			28	8	5	14	2	19	10	8	1	0
		average	average	sem	sem		pvalues calculated from prism 7																		29	9	1	1	6	3	1	13	2	14	8	0	8			29	7	0	5	2	15	2	3	26	27
								AL	total vesicles																30	9	1	1	1	6	0	1	1	15	5	2	8			30	16	8	11	2	9	10	8	0	1
		AL	AP	AL	AP		Control																		31	2	4	1	3	7	0	4	2	8	0	6	2			31	11	0	10	3	19	1	7	1	13
	Control	5.22685	6.39857	0	1.88676		Nimodipine	0.00159187	0.6013																32	3	1	16	0	10	1	5	4	4	4	2	10			32	14	2	19	3	17	16	11	1	17
	Nimodipine	9.3603	2.90723	0.428822	0.0345769		Isradipine	0.00887289	0.1542																33	9	0	10	0	9	1	3	2	8	3	1	4			33	20	14	9	12	11	1	21	5	9
	Isradipine	10.2375	3.74899	0.916754	0.420269		Felodipine	0.00442345	0.0384																34	4	1	14	1	16	1	5	5	3	3	0	5			34	17	0	11	8	27	10	16	1	10
	Felodipine	12.0707	3.86229	0.518707	0.835302		Diltiazem	0.0164847	0.4346																35	4	1	6	0	2	1			5	2	0	4			35	10	0	11	5	12	2	10	0	8
	Diltiazem	10.1312	3.299	1.42099	0.595304		Verapamil	0.0155521	0.1478																36	5	1	7	0	9	1			15	1	1	1			36	20	4	4	9	11	4	18	4	7
	Verapamil	11.4819	3.73095	0.391864	0.0337873																				37	7	0	21	0	10	2			3	0	0	7			37	8	5	0	2	13	0	4	1	10
																									38	5	0	11	1	6	0			24	0	1	6			38	5	0	19	1	20	1	8	2	18
																									39	6	0	5	2	3	0			9	2	0	9			39	36	1	0	11	8	0	7	0	14
																									40	7	1	0	2	1	1			12	6	0	3			40	16	2	22	3	10	5	13	0	28
																									41	0	4	7	2	6	1			11	9					41	8	0	5	3	10	5	4	1	17
																									42			8	0	2	0			17	1					42	12	3	9	7	24	2	8	0	15
																									43					3	0			5	1					43	19	7	6	0	5	2	26	0	4
																														0	5			7	0					44	17	3	19	4	9	5	14	2	21
																														3	22			2	2					45	0	16	10	2	8	2	9	1	14
																														22	0			1	5					46	0	18			20	1	16	1	9
																														9	0			1	1					47	18	2			40	3	14	3	13
																														15	1			4	1					49	15	0			15	4	18	2	3
																														4	0			2	2					50	7	0			30	25	13	0
																														3	4									51	0	21			15	8	10	0
																														2	10									52	0	16			10	0	6	2
																																								53	6	12			12	2
																											1.34146	6.35714	1.88095	6.98039	1.88235	6.58824	3.32353	7.18367	2.22449	3.125	5.275			54	23	3			13	2
																											1.72641	4.83292	2.69781	5.07342	3.53071	7.22419	2.92036	4.9315	2.42612	3.78382	4.49494			55	11	0			25	13
																											41	42	42	52	52	39	39	50	50	40	40			56	23	0			10	2
																											0.26962	0.745736	0.416281	0.703557	0.489621	1.1568	0.467632	0.69742	0.343105	0.598275	0.710712			57	10	0			9	6
																																								58					27	1
																																								59					2	3
																																								60					30	1
																																								61					16	2
																																								62					2	2
																																								63					4	0
																																								64					4	1
																																								65					7	2
																																								66					13	0
																																								67					24	5
																																								68					20	1
																																								69					28	0
																																								70					13	0
																																								71					21	1
																																								72					27	2
																																								73					7	0
																																								74					12	5
																																								75					30	2
																																								76					18	0
																																								77					14	1
																																								average	10.7143	4.39286	12.3778	4.15556	14.9605	3.43421	12.5294	2.54902	12.0417
																																								sd	8.17839	6.18498	6.48001	3.42748	8.40313	4.8491	7.44897	5.00968	7.04797
																																								n	57	57	45	45	77	77	52	52	49
																																								sem	1.08325	0.819221	0.965982	0.510939	0.957625	0.552606	1.03299	0.694717	1.00685
[truncated: 29 more columns]

## Sheet: Fig1b & c
Figure 1b & c
Wild type primary neurons treated with felodpine and WB
Raw Data & Analysis																						Fel 10 and 20uM are not included in final draft
Exp 1 1052013				actin	LC3II	LC3/actin	normalised	average					exp1	exp2	exp3	exp4	average	sem	ttest (one-tailed)
	without baf	rep1 (blot1)	Control	642370	170817	0.265917	100	100			without baf	control	100	100	100	100	100	0
			Fel 1uM	574806	311894	0.542607	204.052	175.35				Fel 1uM	175.35	117.993	98.198	144.415	133.989	16.724	0.0441884
			Fel 5uM	859994	637369	0.741132	278.708	240.259				Fel 5uM	240.259	198.463	116.713	149.475	176.228	27.1602	0.0154473
		rep2 (blot2)	Control	625644	219384	0.350653	100
			Fel 1uM	718109	468817	0.652849	186.181				with baf	control	100	100	100	100	100	0
			Fel 5uM	655062	555507	0.848022	241.841					Fel 1uM	125.1	140.104	108.323	104.642	119.542	8.17307	0.0269745
		rep3 (blot3)	Control	298464	323269	1.08311	100					Fel 5uM	125.266	136.877	108.239	112.048	120.607	6.536	0.00987088
			Fel 1uM	245286	360827	1.47105	135.817
			Fel 5uM	343394	744717	2.1687	200.229
	with baf	rep1 (blot1)	Control	319092	376818	1.18091	100	100						p values from prism7
			Fel 1uM	470707	695850	1.47831	125.184	125.1						one-tailed ttest
			Fel 5uM	401811	621839	1.54759	131.051	125.266							without baf	with baf
		rep2 (blot2)	Control	183537	245534	1.33779	100							control
			Fel 1uM	376255	598031	1.58943	118.81							Fel 1uM	0.0446	0.027
			Fel 5uM	245105	357238	1.45749	108.948							Fel 5uM	0.0099	0.0099
		rep3 (blot3)	Control	161184	411965	2.55587	100
			Fel 1uM	243873	818443	3.35602	131.307
			Fel 5uM	212420	737272	3.47082	135.798
Exp2 10062013				actin	LC3II	LC3/ actin
	without baf	rep1 (blot1)	Control	140562	9348	0.0665045	100	100
			Fel 1uM	129032	17044	0.132091	198.62	117.993
			Fel 5uM	198938	50404	0.253365	380.975	198.463
		rep2 (blot2)	Control	222442	23389	0.105147	100
			Fel 1uM	167743	13306	0.0793237	75.4411
			Fel 5uM	175787	17804	0.101282	96.3243
		rep3 (blot3)	Control	39774	40982	1.03037	100
			Fel 1uM	33530	27610	0.823442	79.917
			Fel 5uM	30449	37049	1.21676	118.089
	with baf	rep1 (blot1)	Control	82105	21916	0.266926	100	100
			Fel 1uM	90464	42915	0.474388	177.722	140.104
			Fel 5uM	54223	24309	0.448315	167.955	136.877
		rep2 (blot2)	Control	110400	21387	0.193723	100
			Fel 1uM	119538	36113	0.302105	155.947
			Fel 5uM	106242	30904	0.290883	150.154
		rep3 (blot3)	Control	25076	45817	1.82713	100
			Fel 1uM	26130	41366	1.58308	86.6434
			Fel 5uM	29621	50074	1.69049	92.5218
Exp3 240613				actin	LC3II	LC3II/actin
	without baf	rep1 (blot1)	Control	273410	464965	1.70061	100	100
			Fel 1uM	236214	427171	1.80841	106.338	98.198
			Fel 5uM	174579	338314	1.93788	113.952	116.713
		rep2 (blot2)	Control	257230	429878	1.67118	100
			Fel 1uM	132058	253055	1.91624	114.664
			Fel 5uM	135533	310339	2.28977	137.015
		rep3 (blot3)	Control	182151	849440	4.66338	100
			Fel 1uM	160496	550800	3.43186	73.5917
			Fel 5uM	140880	651542	4.6248	99.1727
	with baf	rep1 (blot1)	Control	115284	511107	4.43346	100	100
			Fel 1uM	205788	994555	4.83291	109.01	108.323
			Fel 5uM	201014	1116161	5.55265	125.244	108.239
		rep2 (blot2)	Control	134843	760306	5.63845	100
			Fel 1uM	139144	889471	6.39245	113.372
			Fel 5uM	144492	775946	5.37017	95.2418
		rep3 (blot3)	Control	207931	1034770	4.97651	100
			Fel 1uM	283205	1445821	5.10521	102.586
			Fel 5uM	218097	1131284	5.18707	104.231
Exp4 280613
				actin	LC3II	LC3II/actin
	withour baf	rep1 (blot1)	Control	2010647	485902	0.241664	100	100
			Fel 1uM	1493674	546674	0.365993	151.447	144.415
			Fel 5uM	1110990	433370	0.390076	161.412	149.475
		rep2 (blot2)	Control	1505091	492477	0.327207	100
			Fel 1uM	1233119	554811	0.449925	137.504
			Fel 5uM	1101790	567607	0.515168	157.444
		rep3 (blot3)	Control	1752491	399501	0.227962	100
			Fel 1uM	1728889	568687	0.328932	144.293
			Fel 5uM	1606510	474511	0.295368	129.569
	withbaf	rep1 (blot1)	Control	1336812	635489	0.475376	100	100
			Fel 1uM	1111499	529762	0.476619	100.261	104.642
			Fel 5uM	1286149	731792	0.568979	119.69	112.048
		rep2 (blot2)	Control	2192267	530310	0.2419	100
			Fel 1uM	1757789	447013	0.254304	105.128
			Fel 5uM	1944303	537461	0.276429	114.274
		rep3 (blot3)	Control	2066846	881212	0.426356	100
			Fel 1uM	1346975	623310	0.462748	108.536
			Fel 5uM	1672982	728838	0.435652	102.18

## Sheet: Fig1e
Figure 1e		A	B	C	D	E	F
Raw data			Atg7+/+ fish (wt)			Atg7-/- fish
		wt DMSO (control)	wt Verapamil	wt Felodipine	Hom DMSO( control)	Hom Verapamil	Hom Felodipine		Statistical analysis was done using prism7
	1	13798	12091	15924	3250	4802	8568		One-way ANOVA with post hoc Tukey's multiple comparison test
	2	12491	19861	17098	5295	6079	7390									Table for multiple comparison
	3	12303	14403	22011	7824	6201	6729
	4	13831	12288	19691	2442	7102	7303									Tukey's multiple comparisons test	Mean Diff.	95.00% CI of diff.	Significant?	Summary	Adjusted P Value	Notes
	5	14538	24428	17357	9457		4779
	6	10568	13095	23446	9556	2030	4768									Control vs. Verapamil	-5124	-7559 to -2690	Yes	****	<0.0001		A-B
	7	13367	19743	10199	6927	7330	8480									Control vs. Felodipine	-4266	-6329 to -2202	Yes	****	<0.0001		A-C
	8	17342	18411	15171	12147	10321	7325									Control vs. Control	6445	4181 to 8708	Yes	****	<0.0001		A-D
	9	16727	20650	16511	4926	3824	14996									Control vs. Verapamil	5436	2922 to 7950	Yes	****	<0.0001		A-E
	10	17799	23040	16096	1302	2632	15697									Control vs. Felodipine	6346	4234 to 8458	Yes	****	<0.0001		A-F
	11	14917	18968	21994	4808	9982	16015									Verapamil vs. Felodipine	858.7	-1406 to 3124	No	ns	0.8853	not shown on graph	B-C
	12	13732	21051	15672	1077	6828	11981									Verapamil vs. Control	11569	9121 to 14018	Yes	****	<0.0001	not shown on graph	B-D
	13	15618	19547	15503	2621	7468	11811									Verapamil vs. Verapamil	10561	7879 to 13243	Yes	****	<0.0001	not shown on graph	B-E
	14	14701	12949	15469	7156	10516	8343									Verapamil vs. Felodipine	11470	9161 to 13780	Yes	****	<0.0001	not shown on graph	B-F
	15	8009	15710	16947	7921	12804	8316									Felodipine vs. Control	10711	8631 to 12790	Yes	****	<0.0001	not shown on graph	C-D
	16	7523	12028	14107	10486	15326	9761									Felodipine vs. Verapamil	9702	7352 to 12052	Yes	****	<0.0001	not shown on graph	C-E
	17	11971	12756	17713	5246	9828	5896									Felodipine vs. Felodipine	10612	8698 to 12526	Yes	****	<0.0001	not shown on graph	C-F
	18	13204	21051	22644	11685	6186	7530									Control vs. Verapamil	-1009	-3536 to 1519	No	ns	0.8612		D-E
	19	9311	19547	18195	6768	6140	8373									Control vs. Felodipine	-98.86	-2227 to 2029	No	ns	>0.9999		D-F
	20	10212	21162	19441	6374	4659	10667									Verapamil vs. Felodipine	909.8	-1483 to 3303	No	ns	0.884	not shown on graph	E-F
	21	11710	20073	16467	7664	5690	6905
	22	10833	18752	21204	4425	12510	6545
	23	15243	15864	18491	5469	9726	5472
	24	13384	14370	17912	3569	2563	6196
	25	11363	15593	15034	7777	8460	8281
	26	11578	19994	16063	6754	9982	7694
	27	14708	20737	13538	6906	10427	5407
	28	11507	24887	14459	7492		6732
	29	15449	25633	10763	7478		2477
	30	16565		12103	7107		2387
	31	11526		12296	5423		2567
	32	10359		13425	3712		1351
	33	16703		19661	7062		6664
	34	16708		16314	12053		4880
	35	11851		25599	8233		5070
	36	16518		25589	10998		6399
	37	10557		20607	12221		4471
	38	7994		19003	1514		4134
	39	14613		18762	8882		4229
	40			19084	8225		4430
	41			15947	9011		2043
	42			14900	11206		6849
	43			15664			3469
	44			12815			7438
	45			23096			3642
	46			22847			4965
	47			14841			8742
	48			20382			4482
	49			10546			4425
	50			15255			4345
	51			26659			7343
	52			25643
	53			10173
	54			17745
	55			17732
	56			14709
	57			13670
	n	39	29	57	42	27	51
	mean	13105.9	18230.4	17371.7	6915.45	7669.85	6760.04
	sd	2720.3	4041	4026.94	3021.59	3352.74	3235.74
	sem	435.596	750.395	533.381	466.242	645.235	453.094
			#NAME?

## Sheet: Fig 1f
Figure 1f					Raw Data									Verapamil Analysis								p values from prism 7 analysis
DMSO (control)	Cross	Exp	Treatment	Normal	Mild	Mod	Severe	Total	% Normal	% Mild	% Mod	% Severe				Normal	Mild	Moderate	Severe			Normal	Mild	Moderate	Severe
Verapamil	3875.1x4064.2 (group cross)	1	DMSO.1	6	1	2	1	10	60	10	20	10			DMSO 1	60	10	20	10			0.0229	0.8421	0.3959	0.048
			Verapamil 10µM.1	7	3	0	0	10	70	30	0	0			DMSO 2	42.8571	21.4286	28.5714	7.14286
		2	DMSO.2	6	3	4	1	14	42.8571	21.4286	28.5714	7.14286			DMSO 3	44.4444	33.3333	11.1111	11.1111
			Verapamil 10µM.2	6	1	2	1	10	60	10	20	10			DMSO 4	40	60	0	0
	B11+B8F	3	DMSO	4	3	1	1	9	44.4444	33.3333	11.1111	11.1111			DMSO 5	57.1429	42.8571	0	0
			Verapamil 10μM	7	3	0	0	10	70	30	0	0			DMSO 6	36.3636	27.2727	36.3636	0
	B4F	4	DMSO	4	6	0	0	10	40	60	0	0			DMSO 7	36.3636	27.2727	18.1818	18.1818
			Verapamil 10μM	4	4	0	0	8	50	50	0	0			DMSO 8	44.4444	33.3333	0	22.2222
	V1M	5	DMSO	8	6	0	0	14	57.1429	42.8571	0	0			DMSO 9	10	0	80	10
			Verapamil 10μM	10	3	0	0	13	76.9231	23.0769	0	0			Control	41.2907	28.3886	21.5809	8.73978
	:B18F:	6	DMSO	4	3	4	0	11	36.3636	27.2727	36.3636	0			Stdev	14.3745	17.5089	25.4977	7.99554
			Verapamil 10µM	7	1	3	0	11	63.6364	9.09091	27.2727	0			SEM	4.79149	5.83632	8.49923	2.66518
	3875x4064.2	7	DMSO	4	3	2	2	11	36.3636	27.2727	18.1818	18.1818			ttest (two-tailed)	0.0228407	0.842074	0.395899	0.0479815
			Verapamil 10µM	5	3	2	0	10	50	30	20	0			Ver 1	70	30	0	0
		8	DMSO	4	3	0	2	9	44.4444	33.3333	0	22.2222			Ver 2	60	10	20	10
			Verapamil 10µM	4	2	4	0	10	40	20	40	0			Ver 3	70	30	0	0
	clutch4	9	Untreated	1	0	8	1	10	10	0	80	10			Ver 4	50	50	0	0
	2016-11-30		Verapamil 10uM	4	4	1	1	10	40	40	10	10			Ver 5	76.9231	23.0769	0	0
															Ver 6	63.6364	9.09091	27.2727	0
															Ver 7	50	30	20	0
															Ver 8	40	20	40	0
DMSO (control)				normal	mild	mod	sev	total	%normal	%mild	%mod	%sev			Ver9	40	40	10	10
Felodipine	Exp1		DMSO 1	4	2	3	3	12	33.3333	16.6667	25	25
	18/12/2017		DMSO 2	5	1	3	4	13	38.4615	7.69231	23.0769	30.7692			Verapamil	57.8399	26.9075	13.0303	2.22222
			DMSO 3	3	2	5	2	12	25	16.6667	41.6667	16.6667			Stdev	13.4982	13.2243	14.6445	4.40959
			DMSO 4	6	2	4	6	18	33.3333	11.1111	22.2222	33.3333			SEM	4.49941	4.40809	4.88152	1.46986
			DMSO 5	4	3	3	3	13	30.7692	23.0769	23.0769	23.0769
			DMSO 6	5	2	3	3	13	38.4615	15.3846	23.0769	23.0769
			DMSO 7	5	3	4	4	16	31.25	18.75	25	25
			Felodipine 0.1-1	8	1	1	1	11	72.7273	9.09091	9.09091	9.09091		Felodipine Analysis
			Felodipine 0.1-2	9	0	0	2	11	81.8182	0	0	18.1818				Normal	Mild	Moderate	Severe
			Felodipine 0.1-3	10	2	1	0	13	76.9231	15.3846	7.69231	0		1	DMSO 1	33.3333	16.6667	25	25
			Felodipine 0.1-4	7	1	0	1	9	77.7778	11.1111	0	11.1111		2	DMSO 2	38.4615	7.69231	23.0769	30.7692
			Felodipine 0.1-5	8	1	0	1	10	80	10	0	10		3	DMSO 3	25	16.6667	41.6667	16.6667
			Felodipine 0.1-6	7	2	1	2	12	58.3333	16.6667	8.33333	16.6667		4	DMSO 4	33.3333	11.1111	22.2222	33.3333
	Exp2		DMSO1	15	9	13	14	51	29.4118	17.6471	25.4902	27.451		5	DMSO 5	30.7692	23.0769	23.0769	23.0769
	2018-01-19		DMSO2	13	7	21	9	50	26	14	42	18		6	DMSO 6	38.4615	15.3846	23.0769	23.0769
			DMSO3	16	9	17	8	50	32	18	34	16		7	DMSO 7	31.25	18.75	25	25
			Felodipine 1	24	12	11	3	50	48	24	22	6		8	DMSO1	29.4118	17.6471	25.4902	27.451		p values from prism 7 analysis
			Felodipine 2	26	15	5	4	50	52	30	10	8		9	DMSO2	26	14	42	18		Normal	Mild	Moderate	Severe
			Felodipine 3	22	14	10	4	50	44	28	20	8		10	DMSO3	32	18	34	16		<0.0001	0.3648	<0.0001	<0.0001
	Exp3		DMSO1	11	2	2	5	20	55	10	10	25		11	DMSO1	55	10	10	25
	2018-02-16		DMSO2	8	1	5	6	20	40	5	25	30		12	DMSO2	40	5	25	30
			DMSO3	11	1	3	5	20	55	5	15	25		13	DMSO3	55	5	15	25
			Felodipine 1	13	3	1	2	19	68.4211	15.7895	5.26316	10.5263			Control	36.0016	13.7689	25.7392	24.4903
			Felodipine 2	12	4	0	3	19	63.1579	21.0526	0	15.7895			Stdev	9.55104	5.59637	9.05872	5.30094
			Felodipine 3	13	3	1	2	19	68.4211	15.7895	5.26316	10.5263			SEM	2.64898	1.55215	2.51244	1.47022
															t-test (two tailed)	9.05748e-07	0.364662	1.26625e-05	5.0827e-07
														1	Felodipine 0.1-1	72.7273	9.09091	9.09091	9.09091
														2	Felodipine 0.1-2	81.8182	0	0	18.1818
														3	Felodipine 0.1-3	76.9231	15.3846	7.69231	0
														4	Felodipine 0.1-4	77.7778	11.1111	0	11.1111
														5	Felodipine 0.1-5	80	10	0	10
														6	Felodipine 0.1-6	58.3333	16.6667	8.33333	16.6667
														7	Felodipine 1	48	24	22	6
														8	Felodipine 2	52	30	10	8
														9	Felodipine 3	44	28	20	8
														10	Felodipine 1	68.4211	15.7895	5.26316	10.5263
														11	Felodipine 2	63.1579	21.0526	0	15.7895
														12	Felodipine 3	68.4211	15.7895	5.26316	10.5263
															Felodipine	65.965	16.4071	7.30357	10.3244
															Stdev	12.9055	8.48576	7.45018	4.95669
															SEM	3.72549	2.44963	2.15068	1.43087

## Sheet: Fig1g
Figure 1g		Whole gel images
low exposure
high exposure

## Sheet: Fig1h
Figure 1h
Soluble and insoluble fraction from Tau fish treated with felodipine
	Soluble tau
		clutch	Tau5	Tubulin	Tau/Tub			average	SEM	ttest (two-tailed)
	DMSO1	1	35379	546337	0.0647567	0.0851635	76.0381	100	13.1342	0.000966909
	DMSO2	2	56540	547308	0.103306		121.303
	DMSO3	3	48665	556629	0.0874281		102.659
	Fel1	1	110006	577913	0.19035		223.512	217.318	3.14761
	Fel2	2	107134	589918	0.181608		213.247
	Fel3	3	108512	592095	0.183268		215.195
	Insoluble tau
		clutch	Tau5	Tubulin	Tau/Tub			average	SEM	ttest (two-tailed)					p values from prism 7
	DMSO1	1	170485	546337	0.312051	0.354256	88.0863	100	8.87213	0.0169348					two-tailed ttest
	DMSO2	2	227517	547308	0.415702		117.345								soluble	DMSO
	DMSO3	3	186479	556629	0.335015		94.5686									Fel	0.001
	Fel1	1	111466	577913	0.192877		54.4456	60.5286	4.64315						Insol	DMSO
	Fel2	2	120151	589918	0.203674		57.4935									Fel	0.0169
	Fel3	3	146086	592095	0.246727		69.6466

## Sheet: Fig2a
Figure 2a		Cerebral Cortex (mRFP-GFP-LC3 mice)											male and females together
							pooled mean								1	2	3	4	5	6	7	8
	sex		Mouse ID	trt	AL	AP	placebo AL		normalised AL	normalised AP					females	males	M &F	females	males	males	males	both			One Sample one-tailed, unpaired
	F	Exp 1 270614	TR:254049	vehicle control	22.8	2.6	22.8		35	3.99123				Exp date	270614	300714	150814	271015	271015	191115	251115		average	sem	ttest
	F		BR:254045	1mg	19.4	3.6	6.4		29.7807	5.52632
	F		BL:254045	2mg	45	10	93.4		69.0789	15.3509			AL	vehicle control	35	35	35	35	35	35	35		35	0
	F		TL:254045	5mg	49.2	11.6	4.6		75.5263	17.807				1mg	29.7807	140	29.0792	4.56522	13.0755	26.4521	154.219		56.7388	23.6404	0.196635
	F		TLTR:254045	10mg	36.8	10.8	53		56.4912	16.5789				2mg	69.0789	147.656	47.666	6.08696	3.69811	50.8251	260.312	224.457	101.223	34.7582	0.0497641
							60.6							5mg	75.5263	131.25	42.3448	342.391	15.4528	23.4488	205.625	188.125	128.021	39.9336	0.0246295
	M	Exp 2 300714	TL:256376	vehicle control	6.4	10.6	6.4		35	57.9687				10mg	56.4912	252.656	30.2784	144.565	71.5849	62.7228	125.781	61.7987	100.735	25.4814	0.0159948
	M		BR:256376	1mg	25.6	7			140	38.2812
	M		RR:256376	2mg	27	2.8	35.3143		147.656	15.3125			AP	vehicle control	3.99123	57.9687	6.22056	10.6522	11.7767	4.62046	24.0625		17.0418	7.29409
	M		TL:256377	5mg	24	17.8			131.25	97.3438				1mg	5.52632	38.2812	5.77088	6.08696	6.07547	7.27723	55.7812		17.8285	7.7809	0.471207
	M		BR:256377	10mg	46.2	19.6			252.656	107.188				2mg	15.3509	15.3125	5.84582	7.6087	5.28302	7.85479	72.1875	27.8986	19.6677	7.95816	0.406808
														5mg	17.807	97.3438	11.9165	56.3043	5.28302	1.50165	76.5625	13.125	34.9805	12.9424	0.133535
	F	Exp 3 150814	TL:257242	vehicle control	93.4	16.6			35	6.22056				10mg	16.5789	107.188	5.33994	31.9565	21.1321	21.2541	45.9375	5.66007	31.8808	11.7437	0.159553
	M		TR:257241	1mg	77.6	15.4			29.0792	5.77088
	F		BR:257242	2mg	127.2	15.6			47.666	5.84582			Total vesicles	vehicle control	38.9912	92.9688	41.2206	45.6522	46.7767	39.6205	59.0625		52.0418	7.29409
	F		BL:257242	5mg	113	31.8			42.3448	11.9165				1mg	35.307	178.281	34.8501	10.6522	19.1509	33.7294	210		74.5673	31.2598	0.248113
	M		BR:257241	10mg	80.8	14.25			30.2784	5.33994				2mg	84.4298	162.969	53.5118	13.6957	8.98113	58.6799	332.5	252.355	120.89	41.7445	0.0764619
														5mg	93.3333	228.594	54.2612	252.355	20.7358	24.9505	282.188	201.25	144.708	38.0913	0.0218288
	F	Exp 4: 27102015	TL: 291337	vehicle control	4.6	1.4			35	10.6522				10mg	73.0702	359.844	35.6183	398.696	92.717	83.9769	171.719	67.4587	160.387	49.8117	0.0328959
	F		TR:291337	1mg	0.6	0.8			4.56522	6.08696
	F		TL:291341	2mg	0.8	1			6.08696	7.6087
	F		TL: 295371	2mg	29.5	3.66667			224.457	27.8986				average total
	F		BL: 293447	5mg	45	7.4			342.391	56.3043					AL	AP	total vesicles
	F		BR: 295371	10mg	19	4.2			144.565	31.9565				Vehicle control	35	17.0418	52.0418
														1mg	56.7388	17.8285	74.5673
														2mg	101.223	19.6677	120.89
	M	Exp 5: 27102015	BL: 291336	vehicle control	53	17.8333			35	11.7767				5mg	128.021	34.9805	163.001
	M		BR:291336	1mg	19.8	9.2			13.0755	6.07547				10mg	100.735	31.8808	132.616
	M		TLTR: 291336	2mg	5.6	8			3.69811	5.28302
	M		BLBR:291336	5mg	23.4	8			15.4528	5.28302				SEM	AL	AP	total vesicles
	M		TL:291340	10mg	108.4	32			71.5849	21.1321				Vehicle control	0	7.29409	7.29409
														1mg	23.6404	7.7809	31.2598
	M	Exp 6: 19112015	TR:293541	vehicle control	60.6	8			35	4.62046				2mg	34.7582	7.95816	41.7445
	M		BR: 293446	1mg	45.8	12.6			26.4521	7.27723				5mg	39.9336	12.9424	38.0913
	M		BL:293541	2mg	88	13.6			50.8251	7.85479				10mg	25.4814	11.7437	49.8117
	M		BR:293541	5mg	40.6	2.6			23.4488	1.50165
	M		TLTR:293541	10mg	108.6	36.8			62.7228	21.2541
	M		TLTR:295370	10mg	107	9.8			61.7987	5.66007
	M	Exp7: 25112015	BL: 293758	vehicle control	6.4	4.4			35	24.0625				pvalues from prism7 (one-tailed ttest)
	M		BR: 293758	1mg	28.2	10.2			154.219	55.7812					AL	AP	total vesicles
	M		TLTR: 293758	2mg	47.6	13.2			260.312	72.1875				vehicle control
	M		TL:293960	5mg	37.6	14			205.625	76.5625				1mg	0.188	0.4712	0.2481
	M		TR:293960	10mg	23	8.4			125.781	45.9375				2mg	0.0498	0.4068	0.765
	M		TL: 295490	5mg	34.4	2.4			188.125	13.125				5mg	0.0246	0.1335	0.0218
														10mg	0.016	0.1596	0.0329
																AP p values are not shown on the graph

## Sheet: Fig2b
Figure 2b		Purkinje Cells (mRFP-GFP-LC3 mice)											male and females together
							pooled mean							1	2	3	4	5	6	7	8
	sex		Mouse ID: cage no.	trt	AL	AP	placebo AL		normalised AL	normalised AP					females	males	M &F	females	males	males	males	both			One Sample one-tailed, unpaired
	F	Exp 1: 270614	TR:254049	vehicle control	3.75	1.15	3.75		3	0.92				Exp date	270614	300714	150814	271015	271015	191115	251115		average	sem	ttest
	F		BR:254045	1mg	2.7	1.05	2.38889		2.16	0.84
	F		BL:254045	2mg	14.8	1.15	1.65217		11.84	0.92			AL	vehicle control	3	3	3	3	3	3	3		3	0
	F		TL:254045	5mg	6.6	2.9	1.29167		5.28	2.32				1mg	2.16	6.21927	5.96617	1.81767	2.07692	3.11321	1.34483		3.24258	0.763106	0.378018
	F		TLTR:254045	10mg	7.2	3.25	1.69565		5.76	2.6				2mg	11.84	3.02537	3.45	10.5069	1.23077	1.09358	2.86364		4.85861	1.67122	0.143933
							6.91304							5mg	5.28	6.02791	2.72368	18	3.53846	1.16981	7.13793	8.32759	6.52567	1.83782	0.048722
	M	: 300714	TL:256376	vehicle control	2.38889	3	1.38095		3	3.76744				10mg	5.76	4.13372	7.92344	1.25806	0.252747	4.36132	8.68966	9.48951	5.23356	1.19638	0.05291
	M		BR:256376	1mg	4.95238	0.52381			6.21927	0.657807
	M		RR:256376	2mg	2.40909	3.31818	2.72463		3.02537	4.16702			AP	vehicle control	0.92	3.76744	3.94737	5.03226	2.23077	0.90566	3.41379		2.88818	0.597706
	M		TL:256377	5mg	4.8	1.1			6.02791	1.3814				1mg	0.84	0.657807	5.18797	0.221198	6.15385	1.33962	3.10345		0.974013	0.34161	0.683221
	M		BR:256377	10mg	3.29167	5.91667			4.13372	7.43023				2mg	0.92	4.16702	6.35526	4.64516	0.0769231	0.415094	2.66614		0.993442	0.458817	0.917635
														5mg	2.32	1.3814	4.86962	0.580645	3.46474	0.0377358	3.62069	1.99138	0.622791	0.270418	0.540836
	F	Exp 3: 150814	TL:257242	vehicle control	1.65217	2.17391			3	3.94737				10mg	2.6	7.43023	7.34569	0.552995	11.8791	0.34717	4.14734	2.49301	1.49006	0.129921	0.259842
	M		TR:257241	1mg	3.28571	2.85714			5.96617	5.18797
	F		BR:257242	2mg	1.9	3.5			3.45	6.35526			Total	vehicle control	3.92	6.76744	6.94737	8.03226	5.23077	3.90566	6.41379		5.88818	0.597706
	F		BL:257242	5mg	1.5	2.68182			2.72368	4.86962				1mg	3	6.87708	11.1541	2.03887	8.23077	4.45283	4.44828		5.74314	1.20851	0.458052
	M		BR:257241	10mg	4.36364	4.04545			7.92344	7.34569				2mg	12.76	7.19239	9.80526	15.1521	1.30769	1.50868	5.52978		7.60798	2.00992	0.214059
														5mg	7.6	7.4093	7.5933	18.5806	7.00321	1.20755	10.7586	10.319	8.80895	1.72951	0.0779672
	F	Exp 4: 27102015	TL: 291337	vehicle control	1.29167	2.16667			3	5.03226				10mg	8.36	11.564	15.2691	1.81106	12.1319	4.70849	12.837	11.9825	9.833	1.60501	0.0242215
	F		TR:291337	1mg	0.782609	0.0952381			1.81767	0.221198
	F		TL: 295371	2mg	4.52381	2			10.5069	4.64516				average total
	F		BL: 293447	5mg	7.75	0.25			18	0.580645					AL	AP	total vesicles
	F		BR: 295371	10mg	0.541667	0.238095			1.25806	0.552995				Vehicle control	3	2.88818	3
														1mg	3.24258	0.974013	3.24258
	M	Exp 5: 27102015	BL: 291336	vehicle control	1.69565	1.26087			3	2.23077				2mg	4.85861	0.993442	2.92603
	M		BR:291336	1mg	1.17391	3.47826			2.07692	6.15385				5mg	6.52567	0.622791	3.57423
	M		TLTR: 291336	2mg	0.695652	0.0434783			1.23077	0.0769231				10mg	5.23356	1.49006	3.36181
	M		BLBR:291336	5mg	2	1.95833			3.53846	3.46474
	M		TL:291340	10mg	0.142857	6.71429			0.252747	11.8791				SEM	AL	AP	total vesicles
	M		TLTR:295370	10mg	5.36364	1.40909			9.48951	2.49301				Vehicle control	0	0.597706	0.597706
														1mg	0.763106	0.34161	1.20851
	M	Exp 6: 19112015	TR:293541	vehicle control	6.91304	2.08696			3	0.90566				2mg	1.67122	0.458817	2.00992
	M		BR: 293446	1mg	7.17391	3.08696			3.11321	1.33962				5mg	1.83782	0.270418	1.72951
	M		BL:293541	2mg	2.52	0.956522			1.09358	0.415094				10mg	1.19638	0.129921	1.60501
	M		BR:293541	5mg	2.69565	0.0869565			1.16981	0.0377358
	M		TLTR:293541	10mg	10.05	0.8			4.36132	0.34717
	M	Exp 7: 25112015	BL: 293758	vehicle control	1.38095	1.57143			3	3.41379				pvalues from prism7 (one-tailed ttest)
	M		BR: 293758	1mg	0.619048	1.42857			1.34483	3.10345					AL	AP	total vesicles
	M		TLTR: 293758	2mg	1.31818	1.22727			2.86364	2.66614				vehicle control
	M		TL:293960	5mg	3.28571	1.66667			7.13793	3.62069				1mg	0.378	0.3625	0.4581
	M		TR:293960	10mg	4	1.90909			8.68966	4.14734				2mg	0.1439	0.4502	0.214
	M		TL: 295490	5mg	3.83333	0.916667			8.32759	1.99138				5mg	0.0487	0.2404	0.078
														10mg	0.0529	0.1544	0.0242
																AP p values are not shown on the graph

## Sheet: Fig2e 
Figure 2e
	Motor cortex
		percentage of neurons with aggregates per mouse (mean of 5 mice)																	one-way ANOVA Dunnetts multiple comparison
																			prism7
		exp1	exp1	exp2	exp3	exp3
	vehicle control	17.5781	19.9021	33.2661	27.6215	19.9482													Motor cortex
	1mg	31.6712	15.507	26.0229	8.8359	23.4875													Dunnett's multiple comparisons test	Mean Diff.	95.00% CI of diff.	Significant?	Summary	Adjusted P Value	A-?
	2mg	11.5063	11.8421	29.6099	30.6667	26.6019
	5mg	15.602	3.33333	13.211	5.14096	17.4479													Vehicle control vs. 1mg	1.706	-11.63 to 15.04	No	ns	0.9751	B	1mg
mean of vehicle control			18.7401	33.2661		23.7848	25.2637	pooled mean											Vehicle control vs. 2mg	2.281	-11.06 to 15.62	No	ns	0.9446	C	2mg
																			Vehicle control vs. 5mg	13.21	-0.1218 to 26.55	No	ns	0.0523	D	5mg
normalised							average	SEM
	vehicle control	23.4499	26.5501	25	29.0327	20.9673	25	1.36621											Piriform cortex
	1mg	42.2505	20.6868	19.5566	9.28733	24.6875	23.2938	5.377											Dunnett's multiple comparisons test	Mean Diff.	95.00% CI of diff.	Significant?	Summary	Adjusted P Value	A-?
	2mg	15.3498	15.7978	22.2523	32.2334	27.961	22.7189	3.31986
	5mg	20.8136	4.44679	9.92827	5.40361	18.3393	11.7863	3.33537											Vehicle control vs. 1mg	9.735	-12.46 to 31.93	No	ns	0.5448	B	1mg
																			Vehicle control vs. 2mg	22.52	0.3197 to 44.72	Yes	*	0.0465	C	2mg
																			Vehicle control vs. 5mg	35.09	12.89 to 57.29	Yes	**	0.0023	D	5mg
	Piriform cortex
		percentage of neurons with aggregates per mouse (mean of 5 mice)
		exp1	exp1	exp2	exp3	exp3
	vehicle control	21.1816	60.3175	48.336	56.5957	65.5083
	1mg	47.651	40.5276	45.3429	38.574	17.8683
	2mg	17.8474	17.1303	42.7614	20.5607	40.8108
	5mg	15.0718	7.66129	14.8825	21.673	16.5062
mean of vehicle control			40.7495	48.336		61.052	50.0458	pooled mean
normalised							average	SEM
	vehicle control	35.7677	101.853	81.6212	95.5689	110.619	85.086	13.2047
	1mg	80.4646	68.4358	76.567	65.137	30.1729	64.1555	8.92786
	2mg	30.1375	28.9266	72.2079	34.7193	68.9141	46.9811	9.68882
	5mg	25.4505	12.937	25.1309	36.5975	27.8727	25.5978	3.78619

## Sheet: Fig3a
Figure 3a
Grip Strength_All limbs			averages
			week 7	week 9	week 11	week13	week15	week 17	week 19
genotype	treatment		121.485	134.106	136.333	126.517	113.912	97.8889	85.2222
HD	Fel		110.273	127.03	122.621	110.773	89.4912	63.7083	61.8333
HD	Vehicle control		133.576	141.818	134.576	152	157.533	135.143	143.667
wt	Fel		126.972	136.472	140.556	146.556	153.364	153.9	154.238
wt	Vehicle control
	raw data for prism7
	All limbs	7wks	HD Felodipine	HD Vehicle control	wt Felodipine	wt Vehicle control	9wks	HD Felodipine	HD Vehicle control	wt Felodipine	wt Vehicle control	11wks	HD Felodipine	HD Vehicle control	wt Felodipine	wt Vehicle control	13wks	HD Felodipine	HD Vehicle control	wt Felodipine	wt Vehicle control	15wks	HD Felodipine	HD Vehicle control	wt Felodipine	wt Vehicle control	17wks	HD Felodipine	HD Vehicle control	wt Felodipine	wt Vehicle control	19wks	HD Felodipine	HD Vehicle control	wt Felodipine	wt Vehicle control
			111.333	71.3333	98.3333	80		122	82.6667	109.667	96.6667		137.667	109.667	109.667	117.333		138.333	116	148	121.333		121.667	67.3333	142	135		140	73	144.333	178		101.667	74.3333	135.667	163.667
			123	85	120.333	126.667		116.667	82.6667	130.333	91		132.333	119.667	137.667	137		126	120.333	174	165.333		155.333	103.333	155.667	149.333		144	65	146	150		162	59.3333	160.667	167.333
			111	70.6667	96	107.333		112.667	137.667	115.333	121.667		108	106	130	126		130.667	113.667	157	137		105.333	92.6667	169.667	160.667		107.667	74	141.333	123.667		53.6667	77.6667	133.667	141.333
			54.3333	72.3333	112.667	96.3333		113.667	123.667	113.667	113.667		133	103.667	117.667	117.667		128.333	79	147	150.333		93.6667	113	198.667	152.667		75.3333	89	139.333	179.667		64.6667	75	144.667	162.333
			78.6667	63	168.667	147		113	108.333	139.333	132		125.667	133	143.667	132		85	99.3333	132	132.333		106.667	93.3333	181	152		80.3333	57.3333	92.6667	195		72.6667	76		137.333
			81.6667	80.3333	154	134.667		108	91	173.333	159.333		146.333	104	154.667	175		134.667	99.3333	146.667	125.667		92.6667	100.333	151.333	145.333		81.6667	79.3333	126.333	158.333		56	54.3333		138
			130.333	76.3333	181.667	176		126.667	139.333	160	157.667		119.333	105	161	142.333		109.667	97.3333	184.333	142		92.6667	92.3333	169.667	166		61.3333	44.3333	156	121.667		111.667	55		169.667
			101	138	144	154		135	128.667	139.333	142.667		126	132.333	115	149.333		107.333	125	122	175		109.333	79.6667	109.333	169.333		108.333	52.3333		142.333		84.6667	46.3333
			127.667	73.3333	107.667	140		120.667	122	123	155.333		135	126.667	128.333	154.667		112	116	135	162		99.3333	69.6667	122	127.667		82.3333	77		149.667		80	50
			101.333	128.333	140.667	120.333		114	112	180	150.333		145	111	124.667	132		125	109	183.333	122.333		129	101	176	166		135	60		140.667		69.3333	37.6667
			107.667	108	145.333	139.333		126.333	130.333	176	160.667		132.667	134	158	163.667		143.333	98.3333	142.667	166		126	92.3333		163		75.3333	49.3333				57.3333	65.6667
			103.667	129		102		134	128.667		156.667		176.667	140		139.667		142.667	123		159.333		104.333	31.3333				86.3333	62.6667				109	70.6667
			161.333	92.3333				141.667	126				118	120.667				120	114.333				106.667	87				85.3333	57
			155.667	120.667				154.333	119				128	108.333				78	101.667				87.6667	103.333				74.3333	52.3333
			155	134.667				145.333	126.333				108.667	125				135	122.667				94.3333	117.667				131	60
			131.667	158				147.667	142				125.667	143.333				139.333	109.667				122.333	76.3333					66.6667
			141.333	143.333				155	149.667				130	120.667				136	108.333				134.667	89.6667
			128	137				135	132.333				158.333	133.333				149.333	127.667				130.333	96
			147	159.333				134.333	162.333				153.333	122.667				129	81				152.333	94
			136.667	128.333				163	159.333				159.333	138.667				160.667	144.333
			152	138.333				166	169.333				164	125.333					143.667
			132.333	118.333				165.333	121.333					134.667					87.3333
	All Limbs	p values
	One-way ANOVA (Fisher's LSD test)	wk 7	wk 9	wk 11	wk 13	wk 15	wk 17	wk 19
	HD Felodipine vs. HD Vehicle control	0.2054	0.3032	0.0079	0.0098	0.0005	<0.0001	0.0129
	HD Felodipine vs. wt Felodipine	0.2642	0.3592	0.774	0.0007	<0.0001	0.0005	<0.0001
	HD Felodipine vs. wt Vehicle control	0.6007	0.7715	0.4785	0.0056	<0.0001	<0.0001	<0.0001
	HD Vehicle control vs. wt Felodipine	0.0337	0.0814	0.0523	<0.0001	<0.0001	<0.0001	<0.0001
	HD Vehicle control vs. wt Vehicle control	0.1143	0.2489	0.0033	<0.0001	<0.0001	<0.0001	<0.0001
	wt Felodipine vs. wt Vehicle control	0.5881	0.5732	0.3848	0.4974	0.6386	0.0857	0.4431

[truncated: 24 more sheets: Fig3b, Fig3c, Fig3d, Fig4a, Fig4b, Fig4c, Fig4d, Fig4f, Fig5a, Fig5b, Fig5c, Fig5d, Fig5e, Suppl Fig1b, Suppl Fig2b , Suppl Fig2c , Suppl Fig2d , Suppl Fig 2e , Suppl Fig3a , Suppl Fig3b …]
